# Supplementary material for: Divergence in gene regulation at young life history stages of whitefish (Coregonus sp.) and the emergence of genomic isolation
Source: BMC Evol Biol. 2009 Mar 16;9:59. doi: 10.1186/1471-2148-9-59 (PMC2662803; doi:10.1186/1471-2148-9-59)
Supplement: Additional file 1 — EST clones for which significant divergence was detected between embryos or juveniles of dwarf and normal whitefish. List of all EST clones for which significant divergence of gene expression was detected for dwarf and normal whitefish (33 and 502 EST clones for the Embryo and Juvenile datasets). EST clone and annotation, the Log2-fold change of dwarfs relative to normals and the FDR adjusted Permutation p-value (significance criterion in this study) are given. [file 1471-2148-9-59-S1.xls]

## Sheet: Significant genes
	EST clone and annotation	Log2-fold change	FDR adjusted Permutation Pvalue
Embryo dataset	CB493673 UNKNOWN	0.569077	0.0477913
Embryo dataset	CB514641 UNKNOWN	0.53681	0.0477913
Embryo dataset	CB491560 AP-1 complex subunit mu-1	0.799977	0.0419905
Embryo dataset	CB516190 SJCHGC09823 protein [Schistosoma japonicum]	0.519925	0.0477913
Embryo dataset	CB491302 Mitochondrial uncoupling protein 2	0.733902	0.0470989
Embryo dataset	CB515474 Mitochondrial import inner membrane translocase subunit Tim22	0.508646	0.0419905
Embryo dataset	CK990852 Metalloproteinase inhibitor 2 precursor	0.670923	0.0419905
Embryo dataset	CA061741 60S ribosomal protein L13	0.749286	0.0361004
Embryo dataset	CB516668 ES1 protein homolog, mitochondrial precursor	0.898613	0.0222303
Embryo dataset	CA770640 UNKNOWN	0.640759	0.0419905
Embryo dataset	CB498147 UNKNOWN	0.728301	0.0361004
Embryo dataset	CA057378 Oncorhynchus mykiss IgH.A locus, partial sequence	0.697359	0.0419905
Embryo dataset	CA043276 UNKNOWN	0.579601	0.0477913
Embryo dataset	CA043774 Tetratricopeptide repeat protein 32	0.761879	0.0329337
Embryo dataset	CA044982 ES1 protein homolog, mitochondrial precursor	0.883882	0.0329337
Embryo dataset	CA044164 Fatty acid-binding protein, liver	-0.408631	0.0477913
Embryo dataset	CB491527 Histone H2AV	0.690524	0.0477913
Embryo dataset	CB490715 ATP-dependent DNA helicase 2 subunit 1	0.565761	0.0477913
Embryo dataset	CK990548 Fatty acid-binding protein, liver	-0.818421	0.0361004
Embryo dataset	CB485951 Heat shock 70 kDa protein cognate 4	0.919348	0.0406731
Embryo dataset	CA042135 Membrane-spanning 4-domains subfamily A member 12	0.566137	0.0477913
Embryo dataset	CB507338 Metalloproteinase inhibitor 2 precursor	0.708779	0.0361004
Embryo dataset	CA059723 ORF2-encoded protein [Danio rerio]	0.576566	0.0361004
Embryo dataset	CB502126 Fatty acid-binding protein, liver	-0.772358	0.0361004
Embryo dataset	CK990814 Metalloproteinase inhibitor 2 precursor	0.726333	0.0361004
Embryo dataset	CA041283 UNKNOWN	0.62088	0.0477913
Embryo dataset	CB493872 UNKNOWN	0.590826	0.0477913
Embryo dataset	CA059713 Probable RNA-directed DNA polymerase from transposon BS	0.585638	0.0419905
Embryo dataset	CB507385 Metalloproteinase inhibitor 2 precursor	0.621462	0.0361004
Embryo dataset	CA051643 ES1 protein homolog, mitochondrial precursor	0.752864	0.0406731
Embryo dataset	CK990704 ES1 protein homolog, mitochondrial precursor	0.831854	0.0358154
Embryo dataset	CB498338 ATP-dependent RNA helicase DDX39	-0.318969	0.0477913
Embryo dataset	CB487760 Metalloproteinase inhibitor 2 precursor	0.892336	0.0361004
Juvenile dataset	CA053075 Glycogen phosphorylase, muscle form	0.282247	0.00517729
Juvenile dataset	CB510283 Beta crystallin S	-0.548002	0
Juvenile dataset	CA057824 Apolipoprotein Eb precursor	0.158713	0.0469026
Juvenile dataset	CB515914 Ependymin-1 precursor	-0.364068	0.00116762
Juvenile dataset	CA048957 Glycogen phosphorylase, brain form	0.289751	0.0123405
Juvenile dataset	CB496898 Barrier-to-autointegration factor	-0.222359	0.0332641
Juvenile dataset	CB493151 Oncorhynchus mykiss mRNA for Keratin 13 (k13 gene)	-0.353688	0.0148831
Juvenile dataset	CA046413 rRNA 2'-O-methyltransferase fibrillarin	0.162908	0.0295206
Juvenile dataset	CB496535 Oncorhynchus mykiss genes, MHC class I a region, complete and partial cds	0.365829	0.00745326
Juvenile dataset	CA057166 Beta-enolase	0.711016	0
Juvenile dataset	CB493673 UNKNOWN	0.525724	0
Juvenile dataset	CA052950 Protein tyrosine phosphatase type IVA protein 3	0.225777	0.0354761
Juvenile dataset	CA063782 Nonhistone chromosomal protein H6	0.393523	0.031357
Juvenile dataset	CB492211 Cytosolic non-specific dipeptidase	-0.198866	0.010341
Juvenile dataset	CB498577 Gamma crystallin M3	-0.568563	0
Juvenile dataset	CB494768 Gamma crystallin M2	-0.635017	0
Juvenile dataset	CB503486 Alpha-enolase	0.292278	0.00849298
Juvenile dataset	CA043696 ADP-ribosylation factor 1	1.11835	0.00199165
Juvenile dataset	CB492594 UNKNOWN	-0.277353	0
Juvenile dataset	CA047003 THO complex subunit 4	0.121337	0.04741
Juvenile dataset	CA051534 UNKNOWN	-0.350263	0.0288899
Juvenile dataset	CA054312 Pyruvate kinase muscle isozyme	0.552184	0.000287477
Juvenile dataset	CA063450 FK506-binding protein 11 precursor	0.202207	0.0258103
Juvenile dataset	CA060874 Protein MCM10 homolog	-0.311662	0.0294145
Juvenile dataset	CB511070 6-phosphofructokinase, muscle type	0.195282	0.0385883
Juvenile dataset	CB500029 guanylate-binding protein [Oncorhynchus mykiss]	0.174827	0.0437502
Juvenile dataset	CB510353 NADH dehydrogenase [ubiquinone] 1 alpha subcomplex subunit 3	-0.207936	0.0144199
Juvenile dataset	CB492616 Beta crystallin A4	-0.403224	0
Juvenile dataset	CB492565 Hemagglutinin/amebocyte aggregation factor precursor	0.47935	0.0144199
Juvenile dataset	CB498678 Glyceraldehyde-3-phosphate dehydrogenase	0.35056	0.025647
Juvenile dataset	CB517531 Thioredoxin-like selenoprotein M precursor	0.157133	0.0496193
Juvenile dataset	CA061998 Protein kinase C eta type	-0.418678	0.00953175
Juvenile dataset	CB518099 Pyruvate kinase muscle isozyme	0.46746	0.00301809
Juvenile dataset	CA039327 UNKNOWN	-0.357765	0.0164975
Juvenile dataset	CA039027 Glyceraldehyde-3-phosphate dehydrogenase	0.897332	0
Juvenile dataset	CB491722 Nucleoside diphosphate kinase B	-0.772613	0
Juvenile dataset	CA060896 pfam09057, Smac_DIABLO, Second Mitochondria-derived Activator of Caspases. Second Mitochondria-derived Activator of Caspases promotes apoptosis by activating caspases in the cytochrome c/Apaf-1/caspase-9 pathway, and by opposing the inhibitory activity of inhibitor of apoptosis proteins (XIAP-BIR3). The protein assumes an elongated three-helix bundle structure, and forms a dimer in solut…	-0.275317	0.0242976
Juvenile dataset	CB498395 death associated protein 1b [Danio rerio] >gi|7673628|gb|AAF66958.1|AF231128_1 Dap1b [Danio rerio] >gi|92098229|gb|AAI15169.1| Death associated protein 1b [Danio rerio]	-0.241283	0.0255932
Juvenile dataset	CB493426 Keratin, type I cytoskeletal 13	-0.391773	0.0219927
Juvenile dataset	CA059845 Triosephosphate isomerase	0.477246	0.00601281
Juvenile dataset	CB505320 Diacylglycerol O-acyltransferase 2	-0.234515	0.0347008
Juvenile dataset	CK990788 Retinal rod rhodopsin-sensitive cGMP 3',5'-cyclic phosphodiesterase subunit gamma	-0.28583	0.00659362
Juvenile dataset	CB497571 Alpha-2-HS-glycoprotein precursor	0.855457	0
Juvenile dataset	CB516190 SJCHGC09823 protein [Schistosoma japonicum]	0.526537	0.00116762
Juvenile dataset	CB496649 Homeobox protein CDX-1	0.361331	0.0358845
Juvenile dataset	CB493324 Myosin light polypeptide 4	-0.189285	0.0258103
Juvenile dataset	CK991290 Myosin heavy chain, fast skeletal muscle	-0.144269	0.0440793
Juvenile dataset	CB497114 UNKNOWN	-0.201249	0.0430492
Juvenile dataset	CA054167 Lysozyme C II precursor	0.869269	0
Juvenile dataset	CB492725 Beta-enolase	0.459308	0.0141246
Juvenile dataset	CB492879 Betaine--homocysteine S-methyltransferase 1	0.33621	0.00996995
Juvenile dataset	CB493574 Glyceraldehyde-3-phosphate dehydrogenase, cytosolic 2	0.539047	0.0015865
Juvenile dataset	CA060381 Ornithine decarboxylase antizyme 1	-0.193036	0.0144199
Juvenile dataset	CA063774 Purpurin precursor	-0.327814	0.000835209
Juvenile dataset	CB493296 Cofilin-2	-0.349234	0.0118262
Juvenile dataset	CA042084 CD9 antigen	0.506904	0.00529251
Juvenile dataset	CA043104 Acidic mammalian chitinase precursor	-0.315708	0.0471877
Juvenile dataset	CB510934 Nucleoside diphosphate kinase A	-0.695992	0
Juvenile dataset	CB498760 Zinc finger protein 38	-0.180153	0.0468303
Juvenile dataset	CA053251 40S ribosomal protein S9	-0.167655	0.0480624
Juvenile dataset	CA051642 Ribonucleoside-diphosphate reductase M2 subunit	0.215875	0.0483591
Juvenile dataset	CK990545 Beta-2-microglobulin precursor	0.551866	0.0462683
Juvenile dataset	CK991183 Red-sensitive opsin	-0.219747	0.0219927
Juvenile dataset	CB497681 Glyceraldehyde-3-phosphate dehydrogenase	0.588978	0
Juvenile dataset	CB515474 Mitochondrial import inner membrane translocase subunit Tim22	0.402012	0.00745326
Juvenile dataset	BU965756 Glyceraldehyde-3-phosphate dehydrogenase	0.614593	0
Juvenile dataset	CK991310 UNKNOWN	-0.468797	0
Juvenile dataset	CA768274 Glutathione peroxidase 1	0.113868	0.0115511
Juvenile dataset	CB504199 Gastrotropin	0.292976	0.0409151
Juvenile dataset	CA051169 Betaine--homocysteine S-methyltransferase 1	0.328579	0.0194907
Juvenile dataset	CB485975 Nonhistone chromosomal protein H6	0.350461	0.0483591
Juvenile dataset	CA038202 UNKNOWN	0.367783	0.0426066
Juvenile dataset	CB494260 PREDICTED: myelin basic protein isoform 2 [Danio rerio]	-0.183983	0.0156358
Juvenile dataset	CB502881 Galectin-2	0.466112	0.00649434
Juvenile dataset	CB492153 Activated RNA polymerase II transcriptional coactivator p15	-0.244709	0
Juvenile dataset	CB510619 Oncorhynchus mykiss mRNA for type II keratin E1 (E1 gene)	-0.917273	0
Juvenile dataset	CB508872 GDP-L-fucose synthetase	-0.321511	0.0139871
Juvenile dataset	CB498290 Acidic mammalian chitinase precursor	0.611408	0.0258103
Juvenile dataset	CB515442 Glyceraldehyde-3-phosphate dehydrogenase	0.386763	0.0145692
Juvenile dataset	CB488435 Nonhistone chromosomal protein H6	0.387546	0.0148831
Juvenile dataset	CB511035 Troponin C, skeletal muscle	-0.1984	0.0258103
Juvenile dataset	CB498057 40S ribosomal protein S2	0.272807	0.010341
Juvenile dataset	CB492030 Nucleoside diphosphate kinase A	-0.796828	0
Juvenile dataset	CK991302 Calreticulin precursor	0.260905	0.0287105
Juvenile dataset	CA046530 UNKNOWN	-0.560618	0.0426066
Juvenile dataset	CA051721 Nucleophosmin	0.267742	0.0118644
Juvenile dataset	CA061664 UNKNOWN	-0.945952	0
Juvenile dataset	CB492360 Bos taurus plakoglobin (JUP) gene, exons 12, 13, 14, and complete cds	0.114086	0.0391479
Juvenile dataset	CB517819 Glycogen phosphorylase, muscle form	0.315861	0.00997413
Juvenile dataset	CA057207 UNKNOWN	0.629947	0
Juvenile dataset	CB505509 Acidic mammalian chitinase precursor	-0.433802	0.0160035
Juvenile dataset	CA063480 Transcriptional adapter 2-like	-0.129047	0.0255932
Juvenile dataset	CB493454 Lipocalin precursor	-0.493291	0.0110424
Juvenile dataset	CK990592 Metallothionein B	-0.313662	0.0118262
Juvenile dataset	CB494023 IP1=CNS myelin P0-like glycoprotein [trout, larval brain, mRNA Partial, 1362 nt, segment 1 of 2]	-0.295022	0.0015865
Juvenile dataset	CB494152 Probable 39S ribosomal protein L24, mitochondrial precursor	0.218921	0.0469026
Juvenile dataset	CA052844 Nucleoside diphosphate kinase 3	-0.456002	0.00325171
Juvenile dataset	CB516377 40S ribosomal protein S2	0.241924	0.00659362
Juvenile dataset	CB492591 Translocon-associated protein subunit alpha precursor	-0.284347	0.0482131
Juvenile dataset	CA056815 Pyruvate kinase muscle isozyme	0.299565	0.00919036
Juvenile dataset	CB492803 Gamma crystallin M2	-0.705039	0
Juvenile dataset	CB496915 Beta crystallin S	-0.629378	0
Juvenile dataset	CB502122 Acidic mammalian chitinase precursor	0.727544	0.00832778
Juvenile dataset	CB497373 Troponin I, fast skeletal muscle	-0.352332	0.0192304
Juvenile dataset	CB511186 Probable RNA-directed DNA polymerase from transposon BS	0.612067	0
Juvenile dataset	CA036950 Zinc finger protein 180	-0.264451	0.0358845
Juvenile dataset	CB510351 Salmo salar retinal rod opsin mRNA, complete cds	-0.823229	0
Juvenile dataset	CB509466 O.mykiss vtg1 gene	-0.444664	0.00759719
Juvenile dataset	CB510712 UNKNOWN	-0.156544	0.0295206
Juvenile dataset	CB492255 UNKNOWN	-0.376116	0.00406461
Juvenile dataset	CB510500 Lipocalin precursor	-0.353726	0.0276238
Juvenile dataset	CA051897 Glyceraldehyde-3-phosphate dehydrogenase	0.618754	0
Juvenile dataset	CB492269 Purpurin precursor	-0.380151	0.00116762
Juvenile dataset	CA063962 UNKNOWN	0.126962	0.031357
Juvenile dataset	CA059604 Signal peptidase complex subunit 3	0.134347	0.0368506
Juvenile dataset	CA063442 UNKNOWN	0.430033	0.000586057
Juvenile dataset	CA060790 Phosphoglucomutase-1	0.909273	0
Juvenile dataset	CK990215 UNKNOWN	-0.612441	0.0144199
Juvenile dataset	CB499941 Cytochrome c oxidase subunit 3	-0.30173	0.00832778
Juvenile dataset	CB491425 CTP synthase 1	-0.213166	0.0360823
Juvenile dataset	CA057499 L-lactate dehydrogenase B chain	0.221238	0.00849298
Juvenile dataset	CB492699 Acidic mammalian chitinase precursor	-0.289696	0.0279143
Juvenile dataset	CB498494 Gamma crystallin M2	-0.485458	0.000287477
Juvenile dataset	CB511680 Lysozyme C II precursor	0.63806	0.00342454
Juvenile dataset	CB497633 Glutathione peroxidase 2	0.172833	0.04741
Juvenile dataset	CA061234 Oncorhynchus mykiss iip2 gene for interferon inducible protein 2, exons 1-2	0.243334	0.0348317
Juvenile dataset	CA060526 Cystatin precursor	-0.290662	0.0216976
Juvenile dataset	CK990712 Gastrotropin	0.379202	0.023673
Juvenile dataset	CB502028 Guanine nucleotide-binding protein G(T) gamma-T1 subunit precursor	-0.209726	0.0276868
Juvenile dataset	CA058088 VIG-2 [Oncorhynchus mykiss] >gi|10304385|gb|AAG16231.1| VHSV-induced protein 2 [Oncorhynchus mykiss]	0.599791	0.0015865
Juvenile dataset	CA042157 Beta-2-microglobulin precursor	0.520723	0.0482131
Juvenile dataset	CB498361 Glyceraldehyde-3-phosphate dehydrogenase	0.623407	0
Juvenile dataset	CA064251 Eukaryotic translation initiation factor 4E-binding protein 2	-0.189192	0.0469026
Juvenile dataset	CA039243 UNKNOWN	-0.421146	0.0015865
Juvenile dataset	CA058220 Beta crystallin A1-2	-0.419097	0
Juvenile dataset	CN442555 Cytochrome c oxidase subunit 1	-0.374044	0.00953175
Juvenile dataset	CA055371 GTP-binding protein SAR1a	0.389711	0.010341
Juvenile dataset	CB493047 Small ubiquitin-related modifier 2 precursor	0.20968	0.0384415
Juvenile dataset	CA062457 Myelin P0 protein precursor	-0.200887	0.0276666
Juvenile dataset	CB507637 Putative L-aspartate dehydrogenase	0.684036	0
Juvenile dataset	CB510792 Gamma crystallin M3	-0.672664	0
Juvenile dataset	CA052384 Cytosolic non-specific dipeptidase	-0.246947	0.00184979
Juvenile dataset	CB497076 CCAAT/enhancer-binding protein delta	-0.538599	0.00997413
Juvenile dataset	CB492842 UNKNOWN	0.2676	0.00953175
Juvenile dataset	CB510090 Cofilin-2	-0.38832	0.0216976
Juvenile dataset	CB496664 Myelin expression factor 2	-0.909892	0
Juvenile dataset	CA050996 Eukaryotic translation initiation factor 2 subunit 2	0.26571	0.022627
Juvenile dataset	CA062956 UNKNOWN	0.331955	0.016434
Juvenile dataset	CB499820 UNKNOWN	-0.292509	0.00759719
Juvenile dataset	CB501756 UNKNOWN	0.406195	0.0299313
Juvenile dataset	CA064501 UNKNOWN	-0.584565	0.0260993
Juvenile dataset	CA041895 Galectin-2	0.50403	0.00199165
Juvenile dataset	CA039596 Beta crystallin A3-1	-0.554393	0
Juvenile dataset	CB503840 UNKNOWN	-0.434947	0.0118644
Juvenile dataset	CA039216 6-phosphofructokinase, muscle type	0.309111	0.0189903
Juvenile dataset	CB511030 Nucleoside diphosphate kinase A	-0.819407	0
Juvenile dataset	CA061572 Lysyl-tRNA synthetase	0.395734	0.0369077
Juvenile dataset	CA039356 Diablo homolog, mitochondrial precursor	-0.251492	0.0142698
Juvenile dataset	CA043176 Lipocalin precursor	-0.291715	0.0131554
Juvenile dataset	CB512125 Peroxiredoxin	0.357372	0.00545181
Juvenile dataset	CB510279 UNKNOWN	-0.661096	0.00116762
Juvenile dataset	CB512191 Translationally-controlled tumor protein	-0.103441	0.0276145
Juvenile dataset	CA037368 Salvelinus alpinus mRNA for cystein inhibitor protein (salarin gene)	0.405259	0.00726405
Juvenile dataset	CB509391 Gamma crystallin M3	-0.663706	0
Juvenile dataset	CA051720 Oncorhynchus mykiss genes, MHC class I a region, complete and partial cds	-0.131935	0.0469026
Juvenile dataset	CK990626 Beta-2-microglobulin precursor	0.51507	0.033146
Juvenile dataset	CB492836 Lipocalin precursor	-0.400005	0.0123587
Juvenile dataset	CB511226 Acidic mammalian chitinase precursor	0.711935	0.0176877
Juvenile dataset	CA059107 Leukocyte elastase inhibitor	0.199512	0.04741
Juvenile dataset	CB510653 Salvelinus alpinus metallothionein B gene, introns 1 and 2 and partial cds	-0.278032	0.00996995
Juvenile dataset	CB491826 Glyceraldehyde-3-phosphate dehydrogenase, cytosolic 1	0.67216	0
Juvenile dataset	CA048808 Salmo salar zonadhesin-like gene, complete cds and 3' UTR	0.183509	0.0279594
Juvenile dataset	CA038670 Angiogenin-2 precursor	0.491078	0.00276762
Juvenile dataset	CA044248 Galectin-2	0.546927	0.00276762
Juvenile dataset	CA055935 Probable protein BRICK1	0.10499	0.0398169
Juvenile dataset	CB509760 Acidic mammalian chitinase precursor	-0.479746	0.00643224
Juvenile dataset	CB491914 UNKNOWN	0.1774	0.0219248
Juvenile dataset	CA055946 L-lactate dehydrogenase B chain	0.198492	0.0278334
Juvenile dataset	CB509945 Gamma crystallin M2	-0.61308	0
Juvenile dataset	CA062588 UNKNOWN	-0.293391	0.00849298
Juvenile dataset	CK991043 Ependymin-1 precursor	-0.385974	0.000835209
Juvenile dataset	CB516668 ES1 protein homolog, mitochondrial precursor	0.476246	0.0433764
Juvenile dataset	CB496624 UNKNOWN	-0.226474	0.0385883
Juvenile dataset	CA048081 UNKNOWN	0.380053	0.0421971
Juvenile dataset	CA051134 Eukaryotic translation initiation factor 3 subunit 4	-0.184575	0.0139871
Juvenile dataset	CB511061 Beta crystallin A1-2	-0.510279	0
Juvenile dataset	CB493928 Alpha-enolase	0.335114	0.000835209
Juvenile dataset	CB494142 Alpha-enolase	0.462141	0.000835209
Juvenile dataset	CB496804 NADH dehydrogenase [ubiquinone] 1 alpha subcomplex subunit 4	0.521428	0.00199165
Juvenile dataset	CB497957 40S ribosomal protein S7	0.420736	0.00849298
Juvenile dataset	CA042820 Phosphoglycerate mutase 1	0.738722	0
Juvenile dataset	CB498147 UNKNOWN	0.62259	0.000287477
Juvenile dataset	CK990956 Beta crystallin A4	-0.416558	0
Juvenile dataset	CB492550 Plasma retinol-binding protein II	-0.368219	0.0200656
Juvenile dataset	CA057378 Oncorhynchus mykiss IgH.A locus, partial sequence	0.575979	0.00649434
Juvenile dataset	CB505559 Phosphoglycerate kinase	0.722631	0
Juvenile dataset	CB511347 Gamma crystallin M2	-0.55825	0.00673164
Juvenile dataset	CB496513 Acidic mammalian chitinase precursor	0.592425	0.041667
Juvenile dataset	CA063441 Methylcrotonoyl-CoA carboxylase beta chain, mitochondrial precursor	-0.193598	0.0402952
Juvenile dataset	CB497711 Transthyretin precursor	0.331893	0.0122948
Juvenile dataset	CA043276 UNKNOWN	0.346113	0.0169434
Juvenile dataset	CK990492 Sodium/potassium-transporting ATPase subunit alpha-1 precursor	-0.197089	0.0289173
Juvenile dataset	CA043774 Tetratricopeptide repeat protein 32	0.507557	0
Juvenile dataset	CA768205 PREDICTED: Danio rerio hypothetical LOC556254 (LOC556254), mRNA	0.192024	0.0489143
Juvenile dataset	CA044401 Somatostatin-2 precursor	-0.100996	0.04741
Juvenile dataset	CK990715 Syntaxin-binding protein 3	0.384255	0.0282686
Juvenile dataset	CB509710 Beta crystallin A4	-0.707589	0
Juvenile dataset	CA054619 Oncorhynchus nerka connective tissue growth factor (CTGF) gene, partial sequence	-0.249128	0.0389848
Juvenile dataset	CK990562 Cathepsin L precursor	-0.277443	0.0189903
Juvenile dataset	CK991014 Glyceraldehyde-3-phosphate dehydrogenase	0.666159	0
Juvenile dataset	CK990440 Purpurin precursor	-0.600858	0
Juvenile dataset	CB505763 GDP-L-fucose synthetase	-0.429401	0
Juvenile dataset	CB509858 Gamma crystallin B	-0.35028	0.0118262
Juvenile dataset	CB492902 Beta-1,4-mannosyl-glycoprotein 4-beta-N-acetylglucosaminyltransferase	0.176376	0.00301809
Juvenile dataset	CK990951 GDP-L-fucose synthetase	-0.168026	0.0469026
Juvenile dataset	CB496526 Troponin I, fast skeletal muscle	-0.474049	0.0115511
Juvenile dataset	CA054203 Phosphoglycerate mutase 1	1.06199	0
Juvenile dataset	CB515200 Heterogeneous nuclear ribonucleoprotein G	0.130517	0.0392274
Juvenile dataset	CB502026 UNKNOWN	0.476383	0.00659362
Juvenile dataset	CB509568 Guanine nucleotide-binding protein G(T) gamma-T1 subunit precursor	-0.490295	0
Juvenile dataset	CB516607 Ribosomal protein L22-like 1	0.119553	0.0367755
Juvenile dataset	CB492865 Anterior gradient protein 2 homolog precursor	0.317658	0.0165944
Juvenile dataset	CB493547 Nonhistone chromosomal protein H6	0.457093	0.0255159
Juvenile dataset	CA057987 Triosephosphate isomerase	0.727658	0
Juvenile dataset	CA042095 Nucleoside diphosphate kinase A	-0.976955	0
Juvenile dataset	CN442495 Oncorhynchus masou ishikawae 12S ribosomal RNA gene, partial sequence; mitochondrial	-0.332996	0.016434
Juvenile dataset	CB515457 Lysyl-tRNA synthetase	0.44559	0.0276145
Juvenile dataset	CB492099 Oncorhynchus masou ishikawae 12S ribosomal RNA gene, partial sequence; mitochondrial	-0.377643	0.0123587
Juvenile dataset	CA056075 ATP-dependent RNA helicase DDX39	0.180361	0.0282686
Juvenile dataset	CB493044 Ependymin-1 precursor	-0.368189	0.00832778
Juvenile dataset	CB510993 Beta crystallin S	-0.271478	0.00240906
Juvenile dataset	CA061915 Enolase	0.351779	0.00199165
Juvenile dataset	CA055453 Glutathione peroxidase 2	0.273423	0.000835209
Juvenile dataset	CB497206 Mbp protein [Danio rerio]	-0.204547	0.041667
Juvenile dataset	CB512697 NADH dehydrogenase [ubiquinone] 1 beta subcomplex subunit 10	-0.170055	0.0469026
Juvenile dataset	CB514790 Elongation factor 2	-0.138212	0.0242976
Juvenile dataset	CK991231 UNKNOWN	-0.428548	0.0126156
Juvenile dataset	CB504375 PREDICTED: similar to Myh11 protein [Danio rerio]	-0.271981	0.0226751
Juvenile dataset	CA042013 Nocturnin	0.176839	0.0348916
Juvenile dataset	CB493445 Histone H3.3	0.32135	0.000586057
Juvenile dataset	CB496407 Betaine aldehyde dehydrogenase	0.572655	0
Juvenile dataset	CA051431 UNKNOWN	-0.294753	0.0219927
Juvenile dataset	CB500573 UNKNOWN	0.124825	0.04741
Juvenile dataset	CB504017 FK506-binding protein 1A	0.227927	0.0362175
Juvenile dataset	CK990510 UNKNOWN	0.500652	0.0246205
Juvenile dataset	CA061291 60S ribosomal protein L5	-0.22323	0.023673
Juvenile dataset	CA041894 Beta-enolase	0.749512	0
Juvenile dataset	CB510179 Beta crystallin B3	-0.356617	0.00240906
Juvenile dataset	CA044982 ES1 protein homolog, mitochondrial precursor	0.513858	0.0258103
Juvenile dataset	CA052634 40S ribosomal protein S2	0.280506	0.0212562
Juvenile dataset	CB492807 UNKNOWN	-0.317975	0.0015865
Juvenile dataset	CB497167 Ependymin-2 precursor	-0.445889	0
Juvenile dataset	CB496939 Beta crystallin A4	-0.620973	0
Juvenile dataset	CK991176 Alpha-enolase	0.397973	0.00276762
Juvenile dataset	CA051403 Oncorhynchus mykiss genes, MHC class I a region, complete and partial cds	0.678133	0
Juvenile dataset	CB494512 Nonhistone chromosomal protein H6	0.490066	0.011775
Juvenile dataset	CB496967 Adenylate kinase	0.209745	0.046969
Juvenile dataset	CA042113 UNKNOWN	0.493722	0.00342454
Juvenile dataset	CB506763 T-cell receptor beta chain T17T-22 precursor	0.315285	0
Juvenile dataset	CK991350 UNKNOWN	-0.466083	0.00301809
Juvenile dataset	CB496542 UNKNOWN	-0.280323	0.0148831
Juvenile dataset	CB494192 Phosphoglycerate kinase	0.883626	0
Juvenile dataset	CK991188 Hemagglutinin/amebocyte aggregation factor precursor	0.457982	0.0139871
Juvenile dataset	CB511422 Nucleoside diphosphate kinase A	-0.832776	0
Juvenile dataset	CB509509 Plasma retinol-binding protein I	-0.415194	0.011428
Juvenile dataset	CB510556 Angiogenin-2 precursor	0.355706	0.0142698
Juvenile dataset	CN442514 Cytochrome c oxidase subunit 1	-0.240912	0.0295571
Juvenile dataset	CA061048 Beta-2-microglobulin precursor	0.52029	0.0442577
Juvenile dataset	CB492457 Protein Tob1	-0.330848	0.0288551
Juvenile dataset	CB514460 Glyceraldehyde-3-phosphate dehydrogenase	0.714429	0
Juvenile dataset	CB514508 Ependymin-2 precursor	-0.413403	0.000835209
Juvenile dataset	CA041816 Keratinocytes-associated protein 2	0.168272	0.0430022
Juvenile dataset	CB509940 Beta crystallin A4	-0.657872	0
Juvenile dataset	CN442539 Proteasome subunit beta type 7 precursor	0.352424	0.0482724
Juvenile dataset	CB492827 Phosphoglucomutase-1	0.922754	0
Juvenile dataset	CA043324 Beta-2-microglobulin precursor	0.500136	0.0425983
Juvenile dataset	CB496853 Protein S100-B	-0.239068	0.0209179
Juvenile dataset	CA062094 UNKNOWN	-0.971308	0.010341
Juvenile dataset	CB493638 Beta crystallin A4	-0.685155	0
Juvenile dataset	CA036673 Plasma retinol-binding protein I	-0.458515	0.0110424
Juvenile dataset	CB492512 Nucleoside diphosphate kinase A	-0.816131	0
Juvenile dataset	CB501248 Plasma retinol-binding protein I	-0.429723	0.0123587
Juvenile dataset	CB510494 Beta crystallin B2	-0.59013	0
Juvenile dataset	CB511307 Lipocalin precursor	-0.243664	0.0328211
Juvenile dataset	CA060872 Gamma-enolase	0.417141	0.0149506
Juvenile dataset	CB510729 Nattectin precursor	-1.33126	0
Juvenile dataset	CK991017 Cytochrome c oxidase subunit 3	-0.252788	0.0195646
Juvenile dataset	CA052765 DNA-binding protein inhibitor ID-1	-0.166644	0.0472531
Juvenile dataset	CB509724 Protein fucU homolog	0.335847	0.000586057
Juvenile dataset	CB494318 Myosin heavy chain, fast skeletal muscle	-0.170497	0.0430022
Juvenile dataset	CB500000 UNKNOWN	-0.443468	0.0385883
Juvenile dataset	CB490715 ATP-dependent DNA helicase 2 subunit 1	0.40851	0.00919036
Juvenile dataset	CB514705 Fructose-bisphosphate aldolase A	0.686602	0
Juvenile dataset	CA059836 Elastase-2A precursor	1.10884	0.00116762
Juvenile dataset	CB494797 Gamma crystallin M2	-0.621375	0
Juvenile dataset	CB497381 Nucleoside diphosphate kinase B	-0.814708	0
Juvenile dataset	CA051622 Heat shock 70 kDa protein 4L	-0.341027	0.0226751
Juvenile dataset	CK990918 Anterior gradient protein 2 homolog precursor	0.38449	0.00832778
Juvenile dataset	CB498072 Alpha-enolase	0.419576	0.00659362
Juvenile dataset	CB510590 Green-sensitive opsin	-0.360363	0
Juvenile dataset	CB497792 Phosphoglycerate mutase 2	0.938636	0
Juvenile dataset	CB492944 14 kDa phosphohistidine phosphatase	-0.603031	0.00659362
Juvenile dataset	CB497128 UNKNOWN	0.234524	0.0135769
Juvenile dataset	CA050886 Glyceraldehyde-3-phosphate dehydrogenase	0.637937	0
Juvenile dataset	CB498529 Nebulin	-0.187981	0.0385688
Juvenile dataset	CA050974 Phosphoglycerate kinase	0.804348	0
Juvenile dataset	CK990486 Proteasome subunit beta type 1-A	0.217245	0.0123405
Juvenile dataset	CB500884 novel protein similar to prothymosin, alpha [Xenopus tropicalis] >gi|89266826|emb|CAJ83415.1| novel protein similar to prothymosin, alpha [Xenopus tropicalis]	0.228419	0.0378342
Juvenile dataset	CB510901 Troponin I, slow skeletal muscle	-0.146561	0.0160893
Juvenile dataset	CA042336 UNKNOWN	0.177066	0.0226751
Juvenile dataset	CK990916 UNKNOWN	-0.535295	0.00545181
Juvenile dataset	CB493730 Beta crystallin B2	-0.298253	0.010341
Juvenile dataset	CB498161 Anterior gradient protein 2 homolog precursor	0.319904	0.0014236
Juvenile dataset	CB510782 Nonhistone chromosomal protein H6	0.33789	0.0422132
Juvenile dataset	CB509876 Gamma crystallin M2	-0.553812	0
Juvenile dataset	CB493009 Rhodopsin	-0.891157	0
Juvenile dataset	CA061385 UNKNOWN	0.235551	0.0174912
Juvenile dataset	CA053786 Cell division cycle 5-related protein	0.281942	0.00563828
Juvenile dataset	CK991309 40S ribosomal protein S2	0.317844	0.00276762
Juvenile dataset	CA057951 UNKNOWN	-0.269894	0.0123405
Juvenile dataset	CA053685 UNKNOWN	0.194452	0.0469026
Juvenile dataset	CB486988 Probable ribosome biogenesis protein RLP24	-0.204657	0.0160035
Juvenile dataset	CA043373 Oncorhynchus mykiss Onmy-LDA gene for MHC class I antigen, allele: Onmy-LDA*0101, and other genes, complete cds	0.406369	0.022627
Juvenile dataset	CA046376 Salvelinus fontinalis differentially regulated trout protein 1 mRNA, complete cds	0.319225	0.0347008
Juvenile dataset	CB493603 Parvalbumin-2	-0.414613	0.0260993
Juvenile dataset	CB493362 Nucleoside diphosphate kinase B	-0.861711	0
Juvenile dataset	CA047969 UNKNOWN	-0.31032	0.0168631
Juvenile dataset	CB510144 Angiogenin-2 precursor	0.538015	0
Juvenile dataset	CA042135 Membrane-spanning 4-domains subfamily A member 12	0.379217	0.0102873
Juvenile dataset	CK990518 UNKNOWN	-0.332015	0.0216976
Juvenile dataset	CB510537 Nucleoside diphosphate kinase A	-0.821711	0
Juvenile dataset	CA045072 Staphylococcal nuclease domain-containing protein 1	0.154453	0.0469026
Juvenile dataset	CK991289 Tropomyosin-1 alpha chain	0.130074	0.0123587
Juvenile dataset	CK990952 Ependymin-1 precursor	-0.344085	0.00759719
Juvenile dataset	CK991178 Cytochrome c oxidase subunit 1	-0.52298	0.0015865
Juvenile dataset	CA043441 UNKNOWN	0.386226	0.00529251
Juvenile dataset	CB493537 Acidic mammalian chitinase precursor	0.729418	0.0107565
Juvenile dataset	CA059723 ORF2-encoded protein [Danio rerio]	0.57677	0
Juvenile dataset	CB496739 Fructose-bisphosphate aldolase A	0.657334	0.00779732
Juvenile dataset	CA061406 Protein disulfide-isomerase A6 precursor	0.154437	0.0258103
Juvenile dataset	CB493676 Gamma crystallin M3	-0.617809	0
Juvenile dataset	CB498267 6-phosphofructokinase, muscle type	0.325994	0.0123587
Juvenile dataset	CK990676 40S ribosomal protein S27	0.138907	0.0255159
Juvenile dataset	CB510400 Green-sensitive opsin-2	-0.438302	0
Juvenile dataset	CB492559 UNKNOWN	-0.742938	0.0118262
Juvenile dataset	CA039176 Gamma crystallin M2	-0.568487	0
Juvenile dataset	CB510383 Beta crystallin S	-0.641281	0
Juvenile dataset	CB510328 Keratin, type I cytoskeletal 13	-0.459392	0.00276762
Juvenile dataset	CB491257 Uncharacterized protein C6orf125 homolog	-0.175899	0.0331722
Juvenile dataset	CA059099 UNKNOWN	0.398609	0.0096338
Juvenile dataset	CA054959 Serum amyloid P-component precursor	0.390896	0.0164975
Juvenile dataset	CK991314 Beta-2-microglobulin precursor	0.574383	0.0369977
Juvenile dataset	CB500374 Gem-associated protein 5	-0.520167	0.0422132
Juvenile dataset	CB494699 Gamma crystallin M2	-0.629204	0
Juvenile dataset	CN442519 Cytochrome c oxidase subunit 2	-0.243621	0.0173023
Juvenile dataset	CB503191 Anterior gradient protein 2 homolog precursor	0.244683	0.0351516
Juvenile dataset	CA062911 Fructose-bisphosphate aldolase A	0.670896	0
Juvenile dataset	CA059814 Kinesin-like protein KIF2A	0.648863	0.00832778
Juvenile dataset	CB494346 Beta-enolase	0.794004	0
Juvenile dataset	CA047023 UNKNOWN	-0.271967	0.0295206
Juvenile dataset	CA046225 Metallothionein B	-0.325444	0.0279143
Juvenile dataset	CA043680 Acidic mammalian chitinase precursor	-0.219535	0.0203483
Juvenile dataset	CB509558 Tyrosine-protein kinase HCK	0.182426	0.022627
Juvenile dataset	CB493709 Fructose-bisphosphate aldolase A	0.734366	0
Juvenile dataset	CB501115 40S ribosomal protein S2	0.309072	0.00832778
Juvenile dataset	CA056752 Triosephosphate isomerase	0.584172	0.000835209
Juvenile dataset	CA063352 Peptidyl-prolyl cis-trans isomerase B precursor	0.357271	0.0386792
Juvenile dataset	CB492498 Gamma crystallin M2	-0.514486	0
Juvenile dataset	CK991221 UNKNOWN	0.190607	0.0369077
Juvenile dataset	CB504496 differentially regulated trout protein 1 [Oncorhynchus mykiss]	0.417438	0.0164975
Juvenile dataset	CK990817 UNKNOWN	-0.303701	0.00601281
Juvenile dataset	CB496677 Anterior gradient protein 2 homolog precursor	0.421479	0
Juvenile dataset	CB496826 Oncorhynchus mykiss mRNA for type II keratin E1 (E1 gene)	-0.512664	0
Juvenile dataset	CB502129 Acidic mammalian chitinase precursor	0.818933	0.00997413
Juvenile dataset	CB490652 ORF2-encoded protein [Danio rerio]	0.438938	0.00276762
Juvenile dataset	CA038620 Gamma crystallin M2	-0.490906	0
Juvenile dataset	CA041283 UNKNOWN	0.595616	0
Juvenile dataset	CB509706 Parvalbumin-2	-0.364713	0.0295571
Juvenile dataset	CA059835 Neurotrypsin precursor	0.529016	0.00849298
Juvenile dataset	CB509947 Angiogenin-2 precursor	0.527692	0
Juvenile dataset	CB496806 Cytochrome c oxidase polypeptide VIa, mitochondrial precursor	-0.384878	0.0212394
Juvenile dataset	CB494649 Oncorhynchus mykiss partial mRNA for Keratin 12 (k12 gene)	-0.391232	0.0187345
Juvenile dataset	CB509700 Beta-enolase	0.297143	0.022627
Juvenile dataset	BU965651 Myosin light polypeptide 4	-0.219526	0.00276762
Juvenile dataset	CB501075 Guanine nucleotide-binding protein G(T) gamma-T1 subunit precursor	-0.30316	0.0015865
Juvenile dataset	CB505781 Cytochrome c oxidase subunit 4 isoform 2, mitochondrial precursor	0.421169	0.00184979
Juvenile dataset	CK991339 Papilin precursor	-0.341473	0.0333549
Juvenile dataset	CB510102 Beta crystallin S	-0.595952	0
Juvenile dataset	CA054173 ADP-ribosylation factor 6	0.136318	0.0402952
Juvenile dataset	DR695451 UNKNOWN	0.930988	0
Juvenile dataset	CB497818 Lipocalin precursor	-0.252979	0.0189903
Juvenile dataset	CA768062 Glyceraldehyde-3-phosphate dehydrogenase	0.541511	0
Juvenile dataset	CB509992 Lipocalin precursor	-0.355603	0.00659362
Juvenile dataset	CK991348 Parvalbumin-7	-0.373851	0.000835209
Juvenile dataset	CA038871 Gamma crystallin M3	-0.644871	0
Juvenile dataset	CB501401 Beta-2-microglobulin precursor	0.554333	0.0362175
Juvenile dataset	CB512637 RNA polymerase II subunit A C-terminal domain phosphatase SSU72	0.179834	0.0348916
Juvenile dataset	CA042330 Elastase-2A precursor	0.479872	0.0189903
Juvenile dataset	CB510411 Beta crystallin B1	-0.568085	0
Juvenile dataset	CK990572 Gamma crystallin M2	-0.550664	0
Juvenile dataset	CB493872 UNKNOWN	0.659597	0
Juvenile dataset	CA045988 Lipocalin precursor	-0.323317	0.00726405
Juvenile dataset	CB510601 Protein RCC2 homolog	-0.385735	0.0121922
Juvenile dataset	CB510589 Gamma crystallin M3	-0.629442	0
Juvenile dataset	CA059713 Probable RNA-directed DNA polymerase from transposon BS	0.42259	0.00276762
Juvenile dataset	CB493930 Acidic mammalian chitinase precursor	0.766407	0.00745326
Juvenile dataset	CA060235 Glucose-6-phosphate isomerase	0.267163	0.0199122
Juvenile dataset	CB507722 Metallothionein B	-0.299798	0.0165944
Juvenile dataset	CB511910 Myelin P0 protein precursor	-0.206428	0.0395165
Juvenile dataset	CB501671 Calmodulin	0.250346	0.0348916
Juvenile dataset	CB501893 Calpain-1 catalytic subunit	-0.222751	0.00936398
Juvenile dataset	CK990639 Cytosolic non-specific dipeptidase	-0.30679	0.00953175
Juvenile dataset	CB504403 Anterior gradient protein 2 homolog precursor	0.39615	0
Juvenile dataset	CK990984 Ependymin-1 precursor	-0.297143	0.0325581
Juvenile dataset	CB505008 UNKNOWN	0.0833773	0.0379217
Juvenile dataset	CA039532 Beta crystallin A3-1	-0.532116	0.000586057
Juvenile dataset	CA040081 UNKNOWN	0.388838	0
Juvenile dataset	CA039531 Fibrinogen gamma chain precursor	-0.357732	0.00832778
Juvenile dataset	CB514173 Fructose-bisphosphate aldolase C	0.299397	0.0330162
Juvenile dataset	CA039335 Troponin I, fast skeletal muscle	-0.454295	0.00790721
Juvenile dataset	CA050193 Granulins precursor	0.234617	0.022627
Juvenile dataset	CB493379 Gamma crystallin M2	-0.57769	0
Juvenile dataset	CA059991 Gamma-enolase	0.502232	0
Juvenile dataset	CK990996 Metallothionein B	-0.355349	0.00953175
Juvenile dataset	CB498538 Sarcoplasmic/endoplasmic reticulum calcium ATPase 1	0.178148	0.0439571
Juvenile dataset	CA061639 UNKNOWN	0.521879	0.0252612
Juvenile dataset	CB506130 Proteasome subunit beta type 1-A	0.117574	0.0369077
Juvenile dataset	CA063317 Heterogeneous nuclear ribonucleoprotein A0	0.152931	0.0367755
Juvenile dataset	CB492552 Cytosolic non-specific dipeptidase	-0.412997	0.000586057
Juvenile dataset	CB499653 Enhancer of mRNA-decapping protein 4	0.239262	0.011428
Juvenile dataset	CA063228 Histone H3.3	0.203328	0.0469026
Juvenile dataset	CA061046 UNKNOWN	0.916405	0.0141246
Juvenile dataset	CB492197 Metallothionein A	-0.396093	0.000835209
Juvenile dataset	CB510188 Gamma crystallin M2	-0.471735	0
Juvenile dataset	CA039330 Protein NipSnap2	-0.169392	0.0368506
Juvenile dataset	CA768109 UNKNOWN	0.383103	0.0415524
Juvenile dataset	CB494587 Sensor protein dcuS	0.362846	0.00240906
Juvenile dataset	CB496403 Acyl-CoA-binding protein	0.206893	0.0316559
Juvenile dataset	CA041706 CCAAT/enhancer-binding protein delta	-0.451353	0.00832778
Juvenile dataset	CB486684 ORF2-encoded protein [Danio rerio]	0.256546	0.011775
Juvenile dataset	CA037026 Transcription factor 15	-0.26974	0.0279143
Juvenile dataset	CB496572 Oncorhynchus mykiss mRNA for Keratin 13 (k13 gene)	-0.275036	0.0332673
Juvenile dataset	CB494373 Tropomodulin-4	0.509766	0.00240906
Juvenile dataset	CA045433 Plastin-3	-0.579927	0.0144199
Juvenile dataset	CA046415 UNKNOWN	-0.229827	0.00240906
Juvenile dataset	CB509557 Heat shock cognate 70 kDa protein	-0.17782	0.022393
Juvenile dataset	CB488643 Creatine kinase, testis isozyme	0.209053	0.0369077
Juvenile dataset	CA063280 Eukaryotic translation initiation factor 2 subunit 2	0.276369	0.0151711
Juvenile dataset	CA037885 Cytochrome c oxidase polypeptide VIa, mitochondrial precursor	0.314478	0.0115511
Juvenile dataset	CA050344 Ependymin-1 precursor	-0.264572	0.0258103
Juvenile dataset	CB502487 H-2 class II histocompatibility antigen gamma chain	0.506212	0.0242976
Juvenile dataset	CB488129 UNKNOWN	0.443114	0.0015865
Juvenile dataset	CA050090 Guanine nucleotide-binding protein G(I)/G(S)/G(T) subunit beta 1	-0.121624	0.00325171
Juvenile dataset	CA059833 UNKNOWN	0.435304	0.0139871
Juvenile dataset	CB497378 Nucleoside diphosphate kinase A	-0.748762	0
Juvenile dataset	CB496805 Troponin I, fast skeletal muscle	0.253674	0.00953175
Juvenile dataset	CA042792 Cytochrome c oxidase polypeptide VIa, mitochondrial precursor	-0.364022	0.00997413
Juvenile dataset	CB510672 FK506-binding protein 1A	0.220955	0.00997413
Juvenile dataset	CA055899 ATP-dependent RNA helicase DDX39	0.245144	0.00876451
Juvenile dataset	CA047642 Retinoschisin precursor	-0.939948	0
Juvenile dataset	CB492941 Major facilitator superfamily domain-containing protein 4	-0.404209	0.00992346
Juvenile dataset	CA054829 Type-4 ice-structuring protein precursor	-0.363741	0.0437894
Juvenile dataset	CB492813 Glyceraldehyde-3-phosphate dehydrogenase	0.595848	0
Juvenile dataset	CK990710 40S ribosomal protein S2	0.256276	0.0351516
Juvenile dataset	CB494625 Papilin precursor	-0.431198	0.0348916
Juvenile dataset	CN442543 Cytochrome c oxidase subunit 1	-0.477844	0.00325171
Juvenile dataset	CB494559 Glycerol-3-phosphate dehydrogenase [NAD+], cytoplasmic	0.302996	0.0391479
Juvenile dataset	CA061238 UNKNOWN	0.831461	0.0331022
Juvenile dataset	CA046470 Oncorhynchus mykiss CD59-like protein (CD59) mRNA, complete cds	-0.182712	0.0471877
Juvenile dataset	CB492715 Cofilin-2	-0.397487	0.0203483
Juvenile dataset	CB493575 FK506-binding protein 1A	0.157147	0.0347008
Juvenile dataset	CB494589 Glycogen phosphorylase, muscle form	0.403546	0.00779732
Juvenile dataset	CA056251 26S protease regulatory subunit S10B	0.201125	0.00849298
Juvenile dataset	CB493892 Proteasome subunit alpha type 7	0.150992	0.016434
Juvenile dataset	CB492283 interferon inducible protein [Oncorhynchus mykiss] >gi|20160302|emb|CAC86103.1| interferon inducible protein 1 [Oncorhynchus mykiss]	-0.329802	0.00621606
Juvenile dataset	CB493085 Proteasome subunit beta type 3	0.232003	0.024674
Juvenile dataset	CA038409 Myosin light chain 1, cardiac muscle	-0.257946	0.0369077
Juvenile dataset	CB510911 Complement C1q-like protein 2 precursor	-0.445956	0.0145692
Juvenile dataset	CA045984 Cytochrome c oxidase subunit 1	-0.592166	0.00659362
Juvenile dataset	CB492154 Ependymin-2 precursor	-0.394533	0.0069109
Juvenile dataset	CA043704 Tetratricopeptide repeat protein 32	0.4209	0
Juvenile dataset	CB497649 Nucleoside diphosphate kinase B	-0.954008	0
Juvenile dataset	CA050722 Histone H3.3	0.196939	0.0348916
Juvenile dataset	CB517144 Fructose-bisphosphate aldolase A	0.690112	0
Juvenile dataset	CB493401 Nucleoside diphosphate kinase A	-0.73798	0
Juvenile dataset	DN047679 UNKNOWN	-0.22393	0.0122948
Juvenile dataset	CB509902 Nattectin precursor	-1.40136	0
Juvenile dataset	CA053670 Glucosidase 2 subunit beta precursor	0.345709	0.00832778
Juvenile dataset	CB492756 Galectin-2	0.480547	0.00649434
Juvenile dataset	CK990351 UNKNOWN	0.512303	0.00116762
Juvenile dataset	CB491157 Glyceraldehyde-3-phosphate dehydrogenase, cytosolic 2	0.750386	0.00199165
Juvenile dataset	CA046004 UNKNOWN	0.165522	0.0332673
Juvenile dataset	CK990485 Trypsin-1 precursor	0.178209	0.00779732
Juvenile dataset	CB493295 Myosin heavy chain, fast skeletal muscle	-0.558772	0
Juvenile dataset	CA039323 Gamma crystallin M1	-0.596837	0
Juvenile dataset	CB509665 Ependymin-2 precursor	-0.388011	0.00745326
Juvenile dataset	CA048988 Thymidine phosphorylase precursor	0.327147	0.0307261
Juvenile dataset	CA050185 Danio rerio calmodulin 1b (calm1b), mRNA >gi|37590344|gb|BC059500.1| Danio rerio calmodulin 1b, mRNA (cDNA clone MGC:73137 IMAGE:4790643), complete cds	0.210763	0.0123587
Juvenile dataset	CB508064 Glyceraldehyde-3-phosphate dehydrogenase	0.536648	0.00369419
Juvenile dataset	CN442522 Ig kappa chain V-III region MOPC 63 precursor	-0.19105	0.00832778
Juvenile dataset	CB494005 Cytochrome c oxidase subunit 1	-0.239854	0.0408311
Juvenile dataset	CB510845 Beta crystallin B2	-0.599315	0
